# Supplementary material for: Carbonic anhydrase inhibitor attenuates ischemia-reperfusion induced acute lung injury
Source: PLoS One. 2017 Jun 23;12(6):e0179822. doi: 10.1371/journal.pone.0179822 (PMC5482472; doi:10.1371/journal.pone.0179822)
Supplement: S1 File — The mean pCO2, pH, and HCO3- values at baseline were similar across all groups. In the IR and IR-A400 groups, pCO2 levels increased after ischemia (p<0.05 as compared with baseline). Following reperfusion and ventilation, pCO2 levels in the IR-A400 group were lower than that in the IR group (p<0.05 as compared between the IR and IR-A400 groups). The pH was stationary in the sham and IR-A400 groups. However, pH was decreased in the IR group (p<0.05 as compared with baseline; p<0.05 as compared between the IR and sham, and IR-A400 groups). HCO3- had similar changes as pH during ischemia and reperfusion. (XLS) [file pone.0179822.s001.xls]

## Sheet: 工作表1
	Baseline				post-I 30				post-R 90				Sham
	PH 1	PO2 1	PCO2 1	HCO3	PH 2	PO2 2	PCO2 2	HCO3 2	PH 3	PO2 3	PCO2 3	HCO3 3	baseline	PH 1	7.375	7.375	7.381	7.393	7.395	7.394
control-1	7.375	144.7	32.3	18.5	7.367	144.8	29.3	16.4	7.274	151.3	30.1	16.9		PO2 1	144.7	150.3	148.4	150	154.6	157
control-2	7.375	150.3	31.5	18	7.369	148.5	29.6	16.7	7.323	161.2	31.6	16		PCO2 1	32.3	31.5	32.6	29.9	30.3	31.7
control-3	7.381	148.4	32.6	18.9	7.369	147.5	31.3	17.6	7.324	159.1	31.5	16		HCO3	18.5	18	18.9	17.8	18.1	18.9
control-4	7.393	150	29.9	17.8	7.36	164.6	30.7	17	7.351	153.6	30	16.2	post-I	PH 2	7.367	7.369	7.369	7.36	7.387	7.374
control-5	7.395	154.6	30.3	18.1	7.387	160.7	29.2	17.2	7.348	181	28.8	15.5		PO2 2	144.8	148.5	147.5	164.6	160.7	161.2
control-6	7.394	157	31.7	18.9	7.374	161.2	28.4	16.2	7.341	171.4	30.2	16		PCO2 2	29.3	29.6	31.3	30.7	29.2	28.4
														HCO3 2	16.4	16.7	17.6	17	17.2	16.2
													post-R	PH 3	7.274	7.323	7.324	7.351	7.348	7.341
														PO2 3	151.3	161.2	159.1	153.6	181	171.4
														PCO2 3	30.1	31.6	31.5	30	28.8	30.2
														HCO3 3	16.9	16	16	16.2	15.5	16
	PH 1	PO2 1	PCO2 1	HCO3	PH 2	PO2 2	PCO2 2	HCO3 2	PH 3	PO2 3	PCO2 3	HCO3 3	IR
IR-1	7.486	125	22.6	16.7	7.314	151.3	34.1	16.9	7.198	158.6	32.2	12.2	baseline	PH 1	7.486	7.323	7.324	7.325	7.362	7.37
IR-2	7.323	146.7	32.1	16.3	7.296	125.6	34.6	16.5	7.195	170.5	33.7	12.7		PO2 1	125	146.7	143.8	152	135.3	161.5
IR-3	7.324	143.8	31.5	17	7.3	126.1	35.1	16.4	7.214	170	34.4	13.6		PCO2 1	22.6	32.1	31.5	31.8	33.7	30.6
IR-4	7.325	152	31.8	17.7	7.297	133	37	17.7	7.2	163.7	35.4	12.5		HCO3	16.7	16.3	17	17.7	18.7	17.3
IR-5	7.362	135.3	33.7	18.7	7.339	122.5	36.7	18.3	7.2	172	35.1	13.2	post-I	PH 2	7.314	7.296	7.3	7.297	7.339	7.275
IR-6	7.37	161.5	30.6	17.3	7.275	146.8	33.2	13.7	7.194	148.7	32.4	12.2		PO2 2	151.3	125.6	126.1	133	122.5	146.8
														PCO2 2	34.1	34.6	35.1	37	36.7	33.2
														HCO3 2	16.9	16.5	16.4	17.7	18.3	13.7
													post-R	PH 3	7.198	7.195	7.214	7.2	7.2	7.194
														PO2 3	158.6	170.5	170	163.7	172	148.7
														PCO2 3	32.2	33.7	34.4	35.4	35.1	32.4
														HCO3 3	12.2	12.7	13.6	12.5	13.2	12.2
	PH 1	PO2 1	PCO2 1	HCO3	PH 2	PO2 2	PCO2 2	HCO3 2	PH 3	PO2 3	PCO2 3	HCO3 3	IR-A400
IR+A400-1	7.368	151.2	31.1	17.5	7.321	129	36.7	18	7.274	180.8	31	14	baseline	PH 1	7.368	7.39	7.351	7.378	7.355	7.364
IR+A400-2	7.39	158	28	16.6	7.333	143.1	35.6	17.9	7.358	142.7	31.5	17.3		PO2 1	151.2	158	134.5	150.6	163.5	145.3
IR+A400-3	7.351	134.5	32	17.3	7.313	157.7	35.2	16.9	7.344	156.6	30.6	16.3		PCO2 1	31.1	28	32	31.1	32.6	32.6
IR+A400-4	7.378	150.6	31.1	18.5	7.337	122.9	34.8	17	7.314	162.5	30.2	15		HCO3	17.5	16.6	17.3	18.5	17.8	18.2
IR+A400-5	7.355	163.5	32.6	17.8	7.318	128..7	34.8	16.8	7.339	151.4	30.1	15.8	post-I	PH 2	7.321	7.333	7.313	7.337	7.318	7.336
IR+A400-6	7.364	145.3	32.6	18.2	7.336	113.7	33.7	17	7.312	157.1	31.2	15.4		PO2 2	129	143.1	157.7	122.9	128..7	113.7
														PCO2 2	36.7	35.6	35.2	34.8	34.8	33.7
														HCO3 2	18	17.9	16.9	17	16.8	17
													post-R	PH 3	7.274	7.358	7.344	7.314	7.339	7.312
														PO2 3	180.8	142.7	156.6	162.5	151.4	157.1
														PCO2 3	31	31.5	30.6	30.2	30.1	31.2
														HCO3 3	14	17.3	16.3	15	15.8	15.4
