# Supplementary material for: Carbonic anhydrase inhibitor attenuates ischemia-reperfusion induced acute lung injury
Source: PLoS One. 2017 Jun 23;12(6):e0179822. doi: 10.1371/journal.pone.0179822 (PMC5482472; doi:10.1371/journal.pone.0179822)
Supplement: S2 File — Lung weight/body weight (LW/BW) and wet/dry weight (W/D) ratios were significantly higher in the IR than sham groups (p<0.05 as compared between the IR and sham). The IR-A200 and IR-A400 groups had significantly lower LW/BW and W/D than the IR group (p<0.05 as compared between the IR and IR with AZA groups). (XLSX) [file pone.0179822.s002.xlsx]

## Sheet: lung weight
Group	Group	BW(g)	LW (g)	LW/BW(g)	W	D	W/D
1	ctrl	285.98	1.1404	0.00398769	0.1391	0.0309	4.50162
1	ctrl	302.8	1.3174	0.00435073	0.1534	0.031	4.94839
1	ctrl	297.13	1.3224	0.00445058	0.1588	0.034	4.67059
1	ctrl	277.94	0.9481	0.00341117	0.1229	0.0247	4.97571
1	ctrl	311.02	1.228	0.0039483	0.1536	0.0289	5.31488
1	ctrl	311.2	1.0769	0.00346048	0.1485	0.0301	4.93355
2	Ctrl-A200	324.65	1.4124	0.00435053	0.1953	0.0397	4.9194
2	Ctrl-A200	323.49	1.1373	0.00351572	0.1552	0.0298	5.20805
2	Ctrl-A200	334.66	1.6297	0.00486972	0.1839	0.0318	5.78302
2	Ctrl-A200	353.68	1.3815	0.00390607	0.1604	0.0322	4.98137
2	Ctrl-A200	345.77	1.2094	0.0034977	0.1396	0.0309	4.5178
2	Ctrl-A200	322.62	1.174	0.00363896	0.1741	0.0347	5.01729
3	IR	262.19	2.8941	0.0110382	0.3244	0.0414	7.83575
3	IR	285.92	2.1592	0.00755176	0.2535	0.0234	10.8333
3	IR	251.1	2.4614	0.00980247	0.2955	0.032	9.23438
3	IR	265.5	2.8225	0.0106309	0.3267	0.042	7.77857
3	IR	285.34	2.4479	0.00857889	0.2802	0.0328	8.54268
3	IR	351.38	2.3166	0.00659286	0.277	0.0294	9.42177
4	IR-A100	342.49	1.9044	0.00556045	0.212	0.0291	7.28522
4	IR-A100	292.32	2.9208	0.00999179	0.2421	0.0261	9.27586
4	IR-A100	285.07	1.4539	0.00510015	0.2123	0.035	6.06571
4	IR-A100	300.59	1.6175	0.00538108	0.204	0.037	5.51351
4	IR-A100	321	1.867	0.0058162	0.1987	0.0344	5.77616
4	IR-A100	333.62	1.8849	0.00564984	0.221	0.0323	6.84211
5	IR-A200	342.66	1.544	0.00450592	0.1807	0.0353	5.11898
5	IR-A200	301.5	1.2827	0.00425439	0.1509	0.0325	4.64308
5	IR-A200	308.2	1.4012	0.0045464	0.1986	0.0353	5.62606
5	IR-A200	329.35	1.6549	0.00502475	0.1747	0.034	5.13824
5	IR-A200	313	1.2816	0.00409457	0.167	0.0338	4.94083
5	IR-A200	355.4	1.5133	0.00425802	0.183	0.0362	5.05525
6	IR-A400	356.49	1.4992	0.00420545	0.1356	0.0279	4.86022
6	IR-A400	344.96	1.6292	0.00472287	0.2297	0.0424	5.41745
6	IR-A400	342.4	1.5906	0.00464544	0.2033	0.0462	4.40043
6	IR-A400	340.6	1.3626	0.00400059	0.1834	0.0345	5.31594
6	IR-A400	365	1.4093	0.0038611	0.1726	0.0336	5.1369
6	IR-A400	346.05	1.1927	0.00344661	0.1636	0.0311	5.26045
