# Supplementary material for: Carbonic anhydrase inhibitor attenuates ischemia-reperfusion induced acute lung injury
Source: PLoS One. 2017 Jun 23;12(6):e0179822. doi: 10.1371/journal.pone.0179822 (PMC5482472; doi:10.1371/journal.pone.0179822)
Supplement: S4 File — The PAP at baseline was similar among these groups (p>0.05 as compared among the sham, IR and IR with AZA groups). After IR, the PAP levels were significantly increased in the IR group (p<0.05 as compared with the sham group). AZA significantly decrease the PAP levels after IR (p<0.05 as compared between the IR and IR with AZA groups). Changes of PAP levels were significantly increased in the IR group (p<0.05 as compared with the sham group) and were attenuated by AZA (p<0.05 as compared between the IR and IR with AZA groups). (XLSX) [file pone.0179822.s004.xlsx]

## Sheet: PAP
Group	Group	PAP0	PAP1	dPAP	dPAP(%)
1	ctrl	16	16	0	0
1	ctrl	14	14	0	0
1	ctrl	13	15	2	15.3846
1	ctrl	15	16	1	6.66667
1	ctrl	14	15	1	7.14286
1	ctrl	13	13	0	0
2	Ctrl-A200	13	16	3	23.0769
2	Ctrl-A200	12	13	1	8.33333
2	Ctrl-A200	14	14	0	0
2	Ctrl-A200	12	12	0	0
2	Ctrl-A200	15	16	1	6.66667
2	Ctrl-A200	13	15	2	15.3846
3	IR	12	18	6	50
3	IR	11	18	7	63.6364
3	IR	13	17	4	30.7692
3	IR	13	19	6	46.1538
3	IR	13	20	7	53.8462
3	IR	16	21	5	31.25
4	IR-A100	13	15	2	15.3846
4	IR-A100	14	19	5	35.7143
4	IR-A100	14	20	6	42.8571
4	IR-A100	13	18	5	38.4615
4	IR-A100	12	14	2	16.6667
4	IR-A100	13	21	8	61.5385
5	IR-A200	14	15	1	7.14286
5	IR-A200	14	17	3	21.4286
5	IR-A200	13	14	1	7.69231
5	IR-A200	11	12	1	9.09091
5	IR-A200	14	15	1	7.14286
5	IR-A200	10	10	0	0
6	IR-A400	12	14	2	16.6667
6	IR-A400	11	11	0	0
6	IR-A400	11	12	1	9.09091
6	IR-A400	15	16	1	6.66667
6	IR-A400	13	15	2	15.3846
6	IR-A400	13	15	2	15.3846
