# Supplementary material for: Carbonic anhydrase inhibitor attenuates ischemia-reperfusion induced acute lung injury
Source: PLoS One. 2017 Jun 23;12(6):e0179822. doi: 10.1371/journal.pone.0179822 (PMC5482472; doi:10.1371/journal.pone.0179822)
Supplement: S5 File — Neutrophilic sequestration was markedly increased in the IR group (p<0.05 as compared with the sham group) and was significantly decreased by AZA after IR (p<0.05 as compared between the IR and IR-AZA groups). (XLSX) [file pone.0179822.s005.xlsx]

## Sheet: Neutrophil
Group	Group	Neutrophil
1	ctrl	98
1	ctrl	121
1	ctrl	108
1	ctrl	85
1	ctrl	90
1	ctrl	110
1	ctrl	64
1	ctrl	79
1	ctrl	103
1	ctrl	99
2	Ctrl-A200	111
2	Ctrl-A200	122
2	Ctrl-A200	97
2	Ctrl-A200	91
2	Ctrl-A200	81
2	Ctrl-A200	135
2	Ctrl-A200	106
2	Ctrl-A200	84
2	Ctrl-A200	93
2	Ctrl-A200	115
3	IR	350
3	IR	276
3	IR	298
3	IR	291
3	IR	301
3	IR	305
3	IR	364
3	IR	395
3	IR	279
3	IR	386
4	IR-A100	211
4	IR-A100	315
4	IR-A100	301
4	IR-A100	281
4	IR-A100	291
4	IR-A100	264
4	IR-A100	221
4	IR-A100	295
4	IR-A100	334
4	IR-A100	354
5	IR-A200	134
5	IR-A200	106
5	IR-A200	157
5	IR-A200	151
5	IR-A200	181
5	IR-A200	208
5	IR-A200	243
5	IR-A200	142
5	IR-A200	175
5	IR-A200	132
6	IR-A400	135
6	IR-A400	241
6	IR-A400	121
6	IR-A400	111
6	IR-A400	133
6	IR-A400	167
6	IR-A400	201
6	IR-A400	159
6	IR-A400	112
6	IR-A400	128
