# Supplementary material for: Carbonic anhydrase inhibitor attenuates ischemia-reperfusion induced acute lung injury
Source: PLoS One. 2017 Jun 23;12(6):e0179822. doi: 10.1371/journal.pone.0179822 (PMC5482472; doi:10.1371/journal.pone.0179822)
Supplement: S6 File — Total protein concentration in bronchoalveolar lavage fluid was significantly increased in IR (p<0.05 as compared with the sham group) and was significantly decreased by AZA after IR (p<0.05 as compared between the IR and IR-AZA groups). (XLSX) [file pone.0179822.s006.xlsx]

## Sheet: TP
Group	Group	TP
1	ctrl	96.237
1	ctrl	122.62
1	ctrl	240.71
1	ctrl	99.034
1	ctrl	316.943
1	ctrl	324.866
2	Ctrl-A200	147.737
2	Ctrl-A200	327.986
2	Ctrl-A200	351.854
2	Ctrl-A200	250.736
2	Ctrl-A200	138.945
2	Ctrl-A200	490.385
3	IR	1129.86
3	IR	1032.61
3	IR	1246.4
3	IR	1049.28
3	IR	1447.22
3	IR	1389.84
4	IR-A100	233.57
4	IR-A100	491.069
4	IR-A100	1109.07
4	IR-A100	990.932
4	IR-A100	611.235
4	IR-A100	551.152
5	IR-A200	422.402
5	IR-A200	276.486
5	IR-A200	396.653
5	IR-A200	345.153
5	IR-A200	327.986
5	IR-A200	396.653
6	IR-A400	362.319
6	IR-A400	413.819
6	IR-A400	456.736
6	IR-A400	216.403
6	IR-A400	259.32
6	IR-A400	259.32
