# Supplementary material for: Carbonic anhydrase inhibitor attenuates ischemia-reperfusion induced acute lung injury
Source: PLoS One. 2017 Jun 23;12(6):e0179822. doi: 10.1371/journal.pone.0179822 (PMC5482472; doi:10.1371/journal.pone.0179822)
Supplement: S7 File — Cytokines (TNF-α, IL-1, IL-6 and IL-17) in perfusate were significantly increased in the IR group (p<0.05 as compared with the sham group). The expression of these pro-inflammatory cytokines was significantly decreased by AZA after IR (p<0.05 as compared between the IR and IR-AZA groups). (XLSX) [file pone.0179822.s007.xlsx]

## Sheet: cytokines
Group	Group	TNF	IL6	IL17	IL1
1	ctrl	7047.64	4022.56	4.23102	82.9722
1	ctrl	7690.04	9285.46	4.31001	54.2397
1	ctrl	5365.65	5720.59	3.59907	75.656
1	ctrl	2893.85	11619	2.57215	52.7458
1	ctrl	5830.57	8401.69	7.78575	39.9466
1	ctrl	7462.28	11708.4	4.23102	40.2846
2	Ctrl-A200	10673.4	15382.5	5.73191	125.027
2	Ctrl-A200	4970.47	5114.86	8.10173	53.1115
2	Ctrl-A200	5512.87	13356.8	8.33871	59.8901
2	Ctrl-A200	6101.77	10050.1	5.33694	84.6528
2	Ctrl-A200	7240.81	10804.8	6.04788	45.2179
2	Ctrl-A200	5315.28	6485.2	9.60261	66.3487
3	IR	12791.6	18291.3	15.5272	142.971
3	IR	11920.1	15809.5	24.3745	175.015
3	IR	11467.2	18728.2	10.3136	209.074
3	IR	9591.16	27139.6	18.3387	133.662
3	IR	10544.6	22969	18.6079	175.901
3	IR	11420.9	19960.2	17.502	239.72
4	IR-A100	8976.5	17686.2	7.94374	157.074
4	IR-A100	10735.4	23832.9	16.6331	126.673
4	IR-A100	10828.4	19384.3	7.31179	115.259
4	IR-A100	7461.65	13009.2	14.1053	192.348
4	IR-A100	8716.92	19851	12.1304	159.005
4	IR-A100	9332.93	9374.83	13.3943	212.723
5	IR-A200	8116.4	11847.4	7.23279	50.5766
5	IR-A200	9569.27	12671.6	8.4967	52.3852
5	IR-A200	8275.25	12075.8	11.3405	149.511
5	IR-A200	7043.22	20009.9	10.1556	87.0598
5	IR-A200	8844.77	8292.46	9.04965	77.0338
5	IR-A200	9112.1	7319.32	7.39078	93.5389
6	IR-A400	6245.12	14677.4	5.09995	64.1786
6	IR-A400	10309.3	16931.6	5.73191	114.381
6	IR-A400	7562.38	5114.86	5.52716	48.6086
6	IR-A400	7812.68	11847.4	3.99404	50.5766
6	IR-A400	6266.64	10824.6	10.0766	110.067
6	IR-A400	5927.42	11768	9.12865	106.088
