# Supplementary material for: Carbonic anhydrase inhibitor attenuates ischemia-reperfusion induced acute lung injury
Source: PLoS One. 2017 Jun 23;12(6):e0179822. doi: 10.1371/journal.pone.0179822 (PMC5482472; doi:10.1371/journal.pone.0179822)
Supplement: S8 File — No significant differences in the expressions of TNF-α, IL-1, IL-6 and IL-17 were observed at baseline (p> 0.05 as compared amongthe sham, IR and IR with AZA groups at baseline). After post-reperfusion 90 minutes, these cytokines were significantly increased in the IR and IR-A400 groups (p<0.05 as compared with baseline between the IR and IR-A400 groups). The elevation of these cytokines were lowered by AZA (p<0.05 as compared between the IR and IR-A400 groups). (XLSX) [file pone.0179822.s008.xlsx]

## Sheet: cytokines
IL-1		baseline	I30	R30	R60	R90			baseline	I30	R30	R60	R90			baseline	I30	R30	R60	R90
IL-1	Sham	0.7914	2.97639	7.34637	16.8147	26.283		IR	16.0863	16.8147	44.4912	95.4743	147.914		IR+Ace400	5.16138	16.8147	28.4679	60.5145	83.821
IL-1	Sham	4.43305	5.88971	9.53136	13.9013	33.5663		IR	16.8147	46.6762	21.1846	338.737	552.866		IR+Ace400	12.4447	27.0113	51.0462	188.701	238.955
IL-1	Sham	12.4447	10.988	13.0758	13.9013	17.543		IR	4.43305	4.43305	15.358	96.2026	236.77		IR+Ace400	4.41202	12.317	12.9817	17.543	26.283
IL-1	Sham	3.7914	7.34637	8.80303	23.3696	21.1846		IR	11.7164	29.1963	71.4394	80.9077	153.151		IR+Ace400	4.31902	19.0317	1.51973	110.041	114.331
IL-1	Sham	16.2361	19.212	20.1121	21.3198	20.333		IR	3.11902	15.317	31.317	70.9465	135.697		IR+Ace400	10.751	12.3362	19.317	61.1597	131.169
IL-1	Sham	10.3581	16.3124	15.4821	16.3279	16.137		IR	2.7925	13.2199	25.4628	76.3132	193.697		IR+Ace400	12.0701	14.9782	21.3378	73.1578	130.16
IL6		baseline	R0	R30	R60	R90			baseline	R0	R30	R60	R90			baseline	R0	R30	R60	R90
IL6	Sham	68.251	58.039	92.7598	371.039	575.279		IR	49.8694	39.6574	113.184	844.876	6914.89		IR+Ace400	45.7846	41.6998	151.989	828.537	3736.91
IL6	Sham	43.7422	39.6574	92.7598	191.308	485.414		IR	53.9542	27.403	113.184	812.198	2634.02		IR+Ace400	66.2086	33.5302	82.5478	379.209	1694.51
IL6	Sham	41.6998	39.6574	68.251	371.039	1923.26		IR	49.8694	45.7846	70.2934	616.127	3026.16		IR+Ace400	37.615	37.615	64.1662	354.7	697.823
IL6	Sham	47.827	41.6998	196.922	101.442	117.782		IR	51.9118	45.7846	191.308	1335.05	9153.36		IR+Ace400	58.039	49.8694	66.2086	403.718	918.402
IL6	Sham	42.8121	40.6575	81.5054	181.174	904.338		IR	51.6565	42.721	156.65	1118.56	7292.73		IR+Ace400	54.9754	45.274	78.7183	447.629	1340.16
IL6	Sham	55.8392	52.2998	83.9725	112.187	852.777		IR	50.6608	39.9637	121.054	895.119	6359.56		IR+Ace400	45.0698	39.6063	76.4461	418.729	1187.69
IL17		baseline	R0	R30	R60	R90			baseline	R0	R30	R60	R90			baseline	R0	R30	R60	R90
IL17	Sham	0.530272	0.792988	0.66163	1.18706	0.88056		IR	1.01192	0.924346	0.792988	0.924346	10.8368		IR+Ace400	0.574058	1.01192	0.924346	1.66871	2.3255
IL17	Sham	2.019	1.23085	1.44978	2.28171	2.3255		IR	0.708915	0.792711	2.17225	15.724	25.5777		IR+Ace400	0.617844	0.617844	1.31842	2.19414	10.0318
IL17	Sham	1.71249	1.84385	1.58114	1.93142	2.019		IR	0.924346	1.23085	2.15035	23.4303	35.5591		IR+Ace400	0.355128	0.792988	1.0557	2.06278	3.37636
IL17	Sham	0.749202	0.398914	0.267556	0.792988	1.53735		IR	0.749202	0.66163	1.66871	18.9642	31.3556		IR+Ace400	0.924346	0.66163	1.49356	1.80007	3.42015
IL17	Sham	0.617844	2.06278	0.530272	0.836774	1.49356		IR	0.4427	0.88056	5.34673	11.2578	22.2919		IR+Ace400	0.398914	0.4427	0.530272	2.019	2.58821
IL17	Sham	0.617844	0.88056	7.88632	3.94558	4.60237		IR	0.726411	0.791324	2.45686	38.23	51.3165		IR+Ace400	0.66163	0.4427	1.01192	6.83546	23.4303
TNF		baseline	R0	R30	R60	R90			baseline	R0	R30	R60	R90			baseline	R0	R30	R60	R90
TNF	Sham	6.30744	42.7542	819.099	2484.67	3666.99		IR	5.85768	11.271	1586.8	4375.25	6946.04		IR+A400	3.15912	9.0222	1025	2625.12	4319.37
TNF	Sham	7.20696	24.7638	786.744	1994.96	2914.07		IR	5.40792	18.0174	816.158	4684.1	7804.92		IR+A400	4.5084	30.3858	1954.48	3607.55	3028.32
TNF	Sham	9.45576	18.0174	1051.47	1034.63	1583.16		IR	6.7572	18.0174	786.744	1813.29	7554.91		IR+A400	4.95816	18.0174	983.818	2486.87	3616.37
TNF	Sham	7.65672	28.137	1657.4	1541.99	2569.93		IR	4.5084	30.3858	1051.47	3216.34	6110.68		IR+A400	6.7572	15.7686	466.131	2578.06	4187
TNF	Sham	4.45624	23.1772	1356.43	1438.31	2426.55		IR	5.4328	22.2016	920.107	2614.82	6932.79		IR+A400	6.85768	17.893	704.974	2432.46	3801.69
TNF	Sham	4.10648	25.6071	1505.92	1365.15	2723.24		IR	5.0706	27.2937	985.288	2865.58	6471.73		IR+A400	6.30744	16.3308	595.553	2555.26	4044.34
