# Supplementary material for: Carbonic anhydrase inhibitor attenuates ischemia-reperfusion induced acute lung injury
Source: PLoS One. 2017 Jun 23;12(6):e0179822. doi: 10.1371/journal.pone.0179822 (PMC5482472; doi:10.1371/journal.pone.0179822)
Supplement: S9 File — Higher expression of carbonic anhydrase II expression was found in the IR group (p<0.05 as compared between the sham and IR group). AZA decreased the expression of carbonic anhydrase II mRNA (p<0.05 as compared between the IR and IR-A400 group). (XLSX) [file pone.0179822.s009.xlsx]

## Sheet: cytokines
Sample Id	Assay Item	GOI Aver. Ct	GOI Ct SD	HKG Aver. Ct	HKG Ct SD	Relative Expression	log
ctrl-1	car2	17.7031	0.1141	11.7052	0.0591	1.2449	0.0951
ctrl-2	car2	17.8094	0.0389	11.2454	0.3139	1	0
ctrl-3	car2	18.0024	0.1907	11.6886	0.2091	1	0
ctrl-4	car2	18.1468	0.1863	11.8132	0.0031	0.9864	-0.006
ctrl-5	car2	17.835	0.1814	11.5	0.3355	0.9854	-0.0064
ctrl-6	car2	17.944	0.1861	11.6677	0.1826	0.9901	-0.0041
Sample Id	Assay Item	GOI Aver. Ct	GOI Ct SD	HKG Aver. Ct	HKG Ct SD	Relative Expression	log
IR-1	car2	16.2754	0.16369	11.8801	0.1748	5.5696	0.6541
IR-2	car2	16.1629	0.2999	11.2463	0.066	2.634	0.4206
IR-3	car2	16.4254	0.14227	11.4599	0.0846	3.0284	0.4812
IR-4	car2	16.2181	0.18067	11.9767	0.3502	5.0025	0.6992
IR-5	car2	16.1688	0.1086	11.9601	0.1484	6.1482	0.7095
IR-6	car2	15.8017	0.02013	12.5373	0.1822	9.8462	0.9933
Sample Id	Assay Item	GOI Aver. Ct	GOI Ct SD	HKG Aver. Ct	HKG Ct SD	Relative Expression	log
IR+A400-1	car2	17.4986	0.0168	11.5839	0.1186	1.3186	0.1201
IR+A400-2	car2	17.2159	0.2818	11.1814	0.1224	1.2136	0.0841
IR+A400-3	car2	17.0679	0.0804	11.1343	0.015	1.3016	0.1145
IR+A400-4	car2	17.5941	0.00672	11.3379	0.046	1.2378	0.0926
IR+A400-5	car2	18.0507	0.04322	11.2896	0.1013	0.8723	-0.0593
IR+A400-6	car2	17.693	0.06763	11.1389	0.04	1.0069	0.003
