# Supplementary material for: Carbonic anhydrase inhibitor attenuates ischemia-reperfusion induced acute lung injury
Source: PLoS One. 2017 Jun 23;12(6):e0179822. doi: 10.1371/journal.pone.0179822 (PMC5482472; doi:10.1371/journal.pone.0179822)
Supplement: S10 File — Na-K-ATPase α1 expression was higher in the sham group than that in the IR group (p<0.05 as compared between the sham and IR group). IR-A400 group restored expression of Na-K-ATPase α1 (p<0.05 as compared between the IR and IR-A400 group). (XLSX) [file pone.0179822.s010.xlsx]

## Sheet: NaK ATPase
control	IR	IR+AZA400
0.078836	0.0639379	0.161562
0.134792	0.0462545	0.06943
0.129453	0.0483933	0.0974616
0.13182	0.0362757	0.0880776
0.170342	0.0683558	0.116242
0.173945	0.0652354	0.14451
